# Supplementary material for: Rise and Fall of Phytophthora infestans Resistance to Non-Specific Fungicide in Experimental Populations
Source: J Fungi (Basel). 2025 Aug 30;11(9):643. doi: 10.3390/jof11090643 (PMC12470341; doi:10.3390/jof11090643)
Supplement: Supplementary file 1 [file jof-11-00643-s001.zip]

Archive with 10 entries (8 files):
- Supplementary Figures/
- Supplementary Figures/Fig. S1.tif
- Supplementary Figures/Fig. S2.tif
- Supplementary Figures/Fig. S3.tif
- Supplementary Tables/
- Supplementary Tables/Table S1.pdf
- Supplementary Tables/Table S2.pdf
- Supplementary Tables/Table S3.pdf
- Supplementary Tables/Table S4.pdf
- Supplementary Tables/Table S5.pdf
